# Supplementary material for: Peroxisome disruption alters lipid metabolism and potentiates antitumor response with MAPK-targeted therapy in melanoma
Source: J Clin Invest. 2023 Oct 16;133(20):e166644. doi: 10.1172/JCI166644 (PMC10575734; doi:10.1172/JCI166644)
Supplement: Supplemental table 6 [file jci-133-166644-s128.xlsx]

## Sheet: Supplemental Table 6
Supplemental Table 6. CIBERSORTx and GSEA data of patient samples, related to Figure 1A and Supplemental Figure 10A.
Dataset	Patient #	Treatment	SMC: Log2 fold change	NES: KEGG_PEROXISOME*	NES: REACTOME_PEROXISOMAL_LIPID_METABOLISM*	NES: KEGG_OXIDATIVE_PHOSPHORYLATION*	Note
Kwong et al., 2015	2	BRAFi	0.0094943	-0.71	0.48	-0.37
PMID: 25705882	4	BRAFi	-0.196811	1.34	1.07	1.37
EGA S00001000992	15	BRAFi	-0.471488	0.78	1.05	1.63
RNA-seq	24	BRAFi	-0.261541	-1.07	-1.23	-0.85
	6	BRAFi + MEKi	0.803009	0.96	0.61	1.14
	7	BRAFi + MEKi	0.688851	0.57	0.92	-1.76
	9	BRAFi + MEKi	1.12348	0.8	0.53	-0.65
	10	BRAFi + MEKi	0.557479	-0.99	1.06	-1.78
	12	BRAFi + MEKi	2.15603	0.87	0.98	-1.79
	13	BRAFi + MEKi	1.02529	1.36	1.2	-1.83
	16	BRAFi + MEKi	1.43317	0.8	0.64	-0.92
	19	BRAFi + MEKi	-1.10475	0.9	1.02	-1.37
	22	BRAFi + MEKi	2.42671	0.68	0.63	-0.7
	25	BRAFi + MEKi	-1.08693	-0.9	-0.99	1.82
	34	BRAFi + MEKi	1.45134	1.07	1.42	-2.25
Hugo et al., 2015	1	BRAFi	-2.98219	1.37	1.01	0.77
PMID: 26359985	2	BRAFi	0.383913	-0.81	-0.94	0.69
GSE65186	3	BRAFi	4.96014	0.93	1.08	-0.57
RNA-seq	4	BRAFi	8.34125	-0.74	-0.92	2.58
	5	BRAFi	1.27435	0.61	0.43	0.54
	6	BRAFi	2.4084	0.75	0.66	1.05
	8	BRAFi	0.239323	1.01	-0.8	-0.82
	9	BRAFi	-0.156785	0.69	0.6	-3.06
	10	BRAFi	0.0758549	0.74	-0.73	-1.06
	15	BRAFi	-0.0430959	0.73	0.76	-0.64
	16	BRAFi	0	0.83	-0.55	0.72
	17	BRAFi	-0.390359	-0.86	-0.74	0.46
	20	BRAFi	0	0.88	0.6	0.58
	18	BRAFi + MEKi	-6.00368	-0.65	0.72	0.66
	19	BRAFi + MEKi	0.770956	0.82	-0.57	1.18
	20	BRAFi + MEKi	7.84222	0.6	0.44	-1.29
	22	BRAFi + MEKi	-0.0884072	-1.01	-0.54	-0.98
	23	BRAFi + MEKi	-1.80168	0.46	-0.66	2.43
	24	BRAFi + MEKi	-0.0445373	1.2	1.09	0.85
Song et al., 2017	1**	BRAFi					**Same patient as Hugo et al., 2015 #5
PMID: 28864476	2**	BRAFi					**Same patient as Hugo et al., 2015 #10
GSE75313	3	BRAFi + MEKi	6.5369	0.53	0.8	-0.46
RNA-seq	4	BRAFi + MEKi	4.4988	0.74	0.84	0.49
	6	BRAFi + MEKi	5.74682	0.76	0.6	0.91
	7	MEKi	0.181852	0.74	-0.7	-1.46
	8	BRAFi + MEKi	0	-0.54	0.47	1.23
	9	BRAFi + MEKi	0.326606	0.82	1	0.71
Tirosh et al., 2016	1	BRAFi + MEKi	0.0748772	-0.68	-0.86	-0.31
PMID: 27124452	2	BRAFi + MEKi	2.04667	0.84	-0.77	-1.62
N/A (Table S9)	3	BRAFi	0	-0.58	1.02	0.49
RNA-seq	4	BRAFi + MEKi	-4.88012	-0.76	0.51	-0.9
	5	BRAFi + MEKi	3.26978	1.18	0.49	-0.95
	6	BRAFi + MEKi	-0.842144	-0.62	0.48	1.32
* Full genesets are listed in the additional sheets attahced in this file
** Same patient data also appeared in other dataset

## Sheet: KEGG_PEROXISOME
STANDARD_NAME	KEGG_PEROXISOME
SYSTEMATIC_NAME	M6391
COLLECTION	C2:CP:KEGG
MSIGDB_URL	https://www.gsea-msigdb.org/gsea/msigdb/human/geneset/KEGG_PEROXISOME
NAMESPACE	Human_NCBI_Gene_ID
DESCRIPTION_BRIEF	Peroxisome
DESCRIPTION_FULL	Peroxisomes are essential organelles that play a key role in redox signalling and lipid homeostasis. They contribute to many crucial metabolic processes such as fatty acid oxidation, biosynthesis of ether lipids and free radical detoxification. The biogenesis of peroxisomes starts with the early peroxins PEX3, PEX16 and PEX19 and proceeds via several steps. The import of membrane proteins into pe…
PMID
GEOID
AUTHORS
CONTRIBUTOR	KEGG
CONTRIBUTOR_ORG	Kyoto Encyclopedia of Genes and Genomes
EXACT_SOURCE	hsa04146
FILTERED_BY_SIMILARITY
EXTERNAL_NAMES_FOR_SIMILAR_TERMS
EXTERNAL_DETAILS_URL	http://www.genome.jp/kegg/pathway/hsa/hsa04146.html
SOURCE_MEMBERS	10005,10455,10478,10654,10901,11001,11264,1384,1610,189,1891,1962,196743,2053,215,2180,2181,2182,225,23305,23417,23600,255027,25824,26061,26063,30,3155,3295,3417,3418,373156,390916,4358,4598,4843,5052,51,51179,51268,51703,5189,5190,5191,5192,5193,5194,5195,5264,54363,54677,55670,55711,55825,570,5824,5825,5826,5827,5828,5830,6342,6647,6648,7498,8309,8310,83594,84188,8443,847,8504,8528,8540,8799,88…
GENE_SYMBOLS	ACOT8,ECI2,SLC25A17,PMVK,DHRS4,SLC27A2,PXMP4,CRAT,DAO,AGXT,ECH1,EHHADH,PAOX,EPHX2,ABCD1,ACSL1,ACSL3,ACSL4,ABCD2,ACSL6,MLYCD,AMACR,MPV17L,PRDX5,HACL1,DECR2,ACAA1,HMGCL,HSD17B4,IDH1,IDH2,GSTK1,NUDT19,MPV17,MVK,NOS2,PRDX1,ACOX1,HAO2,PIPOX,ACSL5,PEX1,PEX6,PEX7,PEX10,PEX12,PEX13,PEX14,PHYH,HAO1,CROT,PEX26,FAR2,PECR,BAAT,PEX19,ABCD3,ABCD4,PXMP2,PEX2,PEX5,SCP2,SOD1,SOD2,XDH,ACOX2,ACOX3,NUDT12,FAR1,GNPAT…
FOUNDER_NAMES

## Sheet: REACTOME_PEROXISOMAL_LIPID_META
STANDARD_NAME	REACTOME_PEROXISOMAL_LIPID_METABOLISM
SYSTEMATIC_NAME	M2286
COLLECTION	C2:CP:REACTOME
MSIGDB_URL	https://www.gsea-msigdb.org/gsea/msigdb/human/geneset/REACTOME_PEROXISOMAL_LIPID_METABOLISM
NAMESPACE	Human_Ensembl_Gene_ID
DESCRIPTION_BRIEF	Peroxisomal lipid metabolism
DESCRIPTION_FULL
PMID
GEOID
AUTHORS
CONTRIBUTOR	Reactome
CONTRIBUTOR_ORG	Reactome
EXACT_SOURCE	R-HSA-390918
FILTERED_BY_SIMILARITY
EXTERNAL_NAMES_FOR_SIMILAR_TERMS
EXTERNAL_DETAILS_URL	https://www.reactome.org/content/detail/R-HSA-390918
SOURCE_MEMBERS	ENSG00000005469,ENSG00000060971,ENSG00000072210,ENSG00000087008,ENSG00000095321,ENSG00000100372,ENSG00000101473,ENSG00000101986,ENSG00000103150,ENSG00000107537,ENSG00000107897,ENSG00000113790,ENSG00000115425,ENSG00000116171,ENSG00000116882,ENSG00000131373,ENSG00000133835,ENSG00000140284,ENSG00000140876,ENSG00000153093,ENSG00000161533,ENSG00000168306,ENSG00000177465,ENSG00000181513,ENSG00000198721…
GENE_SYMBOLS	CROT,ACAA1,ALDH3A2,ACOX3,CRAT,SLC25A17,ACOT8,ABCD1,MLYCD,PHYH,ACBD5,EHHADH,PECR,SCP2,HAO2,HACL1,HSD17B4,SLC27A2,NUDT7,ACOXL,ACOX1,ACOX2,ACOT4,ACBD4,ECI2,ACOT6,NUDT19,AMACR,DECR2,DECR2
FOUNDER_NAMES

## Sheet: KEGG_OXIDATIVE_PHOSPHORYLATION
STANDARD_NAME	KEGG_OXIDATIVE_PHOSPHORYLATION
SYSTEMATIC_NAME	M19540
COLLECTION	C2:CP:KEGG
MSIGDB_URL	https://www.gsea-msigdb.org/gsea/msigdb/human/geneset/KEGG_OXIDATIVE_PHOSPHORYLATION
NAMESPACE	Human_NCBI_Gene_ID
DESCRIPTION_BRIEF	Oxidative phosphorylation
DESCRIPTION_FULL
PMID
GEOID
AUTHORS
CONTRIBUTOR	KEGG
CONTRIBUTOR_ORG	Kyoto Encyclopedia of Genes and Genomes
EXACT_SOURCE	hsa00190
FILTERED_BY_SIMILARITY
EXTERNAL_NAMES_FOR_SIMILAR_TERMS
EXTERNAL_DETAILS_URL	http://www.genome.jp/kegg/pathway/hsa/hsa00190.html
SOURCE_MEMBERS	100130247,100133737,10063,10312,10476,10632,10975,125965,126328,127124,1327,1329,1337,1339,1340,1345,1346,1347,1349,1350,1351,1352,1353,1355,1537,155066,170712,23545,245972,245973,27068,27089,29796,341947,374291,390424,440567,4508,4509,4512,4513,4514,4519,4535,4536,4537,4538,4539,4540,4541,4694,4695,4696,4697,4698,4700,4701,4702,4704,4705,4706,4707,4708,4709,4710,4711,4712,4713,4714,4715,4716,471…
GENE_SYMBOLS	COX6CP3,,COX17,TCIRG1,ATP5PD,ATP5MG,UQCR11,COX6B2,NDUFA11,ATP6V1G3,COX4I1,COX5B,COX6A1,COX6A2,COX6B1,COX6C,COX7A1,COX7A2,COX7B,COX7C,COX8A,COX10,COX11,COX15,CYC1,ATP6V0E2,COX7B2,ATP6V0A2,ATP6V0D2,ATP6V1C2,PPA2,UQCRQ,UQCR10,COX8C,NDUFS7,ATP5MC1P5,UQCRHL,MT-ATP6,MT-ATP8,MT-CO1,MT-CO2,MT-CO3,MT-CYB,MT-ND1,MT-ND2,MT-ND3,MT-ND4,MT-ND4L,MT-ND5,MT-ND6,NDUFA1,NDUFA2,NDUFA3,NDUFA4,NDUFA5,NDUFA6,NDUFA7,NDU…
FOUNDER_NAMES
