# Supplementary material for: Peroxisome disruption alters lipid metabolism and potentiates antitumor response with MAPK-targeted therapy in melanoma
Source: J Clin Invest. 2023 Oct 16;133(20):e166644. doi: 10.1172/JCI166644 (PMC10575734; doi:10.1172/JCI166644)
Supplement: Supporting data values [file jci-133-166644-s130.xlsx]

## Sheet: Figure 1A
Pie: KEGG_PEROXISOME
Signature Up	32
Signature Down	14
Waterfall: KEGG_PEROXISOME
Treatment	BRAFi	BRAFi+MEKi	MEKi
	1.37
		1.36
	1.34
		1.2
		1.18
		1.07
	1.01
		0.96
	0.93
		0.9
	0.88
		0.87
		0.84
	0.83
		0.82
		0.82
		0.8
		0.8
	0.78
		0.76
	0.75
		0.74
			0.74
	0.74
	0.73
	0.69
		0.68
	0.61
		0.6
		0.57
		0.53
		0.46
		-0.54
	-0.58
		-0.62
		-0.65
		-0.68
	-0.71
	-0.74
		-0.76
	-0.81
	-0.86
		-0.9
		-0.99
		-1.01
	-1.07

## Sheet: Figure 1B
A375M:
	siCtrl				siPEX3
DMSO	5.59167	5.20667	5.83	4.70333	6.212	6.91	8.30667	5.39
Vemu	13.4133	14.1013	17.6267	19.7067	29.4	29.7867	37.2333	36.1667
1205Lu:
	siCtrl				siPEX3
DMSO	5.32333	7.12333	8.61	4.96	7.37	7.17667	10.52	6.04
V+C	8.90333	13.2933	12.26	12.9167	17.78	21.7633	20.535	26.54
WM3406:
	siCtrl				siPEX3
DMSO	11.18	10.01	14.98	4.45	11.755	9.97	15.81	12.02
Cobi	18.035	19.55	23.55	22.34	30.57	30.86	38	44.3
MeWo:
	siCtrl				siPEX3
DMSO	7.06	8.2	12.8667	4.27	17.59	15.0567	12.77	8.08333
Cobi	16.9633	16.5567	20.5833	11.22	36.0333	31.6333	33.3667	24.6333
MelST:
	siCtrl				siPEX3
DMSO	5.42	5.43	5.82	5.32	6.49	4.51	4.99	6.28
V+C	6.3	3.39	3.4	4.44	7.02	4.66	5.87	5.39

## Sheet: Figure 1C
Cas9 Ctrl	Clone 6D	Clone 9G
1.66157	0.322394	0.531812
0.686947	0.314128	0.892783
1.00852	0.132264	0.611722
0.617922	0.185294	0.366482
1.02505	0.211765	0.429859
1.20082	0.696527	0.317535
1.02232	0.974577	0.298644
1.12073	0.522396	0.270459
0.967087	0.238729	0.215168
0.689038	0.401627	0.390397
0.702084	0.286475	0.162275
1.35649	0.424095	0.242274
0.717826	0.297709	0.155233
1.07764	0.390392	0.279754
0.955302	0.317369	0.332227
0.651261	0.398818	0.232079
1.18198	0.37635	0.171511
1.1496	0.438138	0.316635
1.34786	0.165706	0.350817
0.859952		0.171511
		0.297445

## Sheet: Figure 1D
	Cas9 Ctrl			Clone 6D			Clone 9G
DMSO	6.35	8	6.42	10.64	12.5325	11.67	9.63	6.9	6.76
VEMU	12.38	18.51	14.88	32.5	35.34	40.875	44.87	43.22	48.32

## Sheet: Figure 1E
Days before Tumor Initiation	Cas9 Ctrl	Clone 6D	Clone 9G
16	1
8	1
12	1
28		1
30		1
34		1
30			1
32			1
30			1
32			1
18	1
14	1
16	1
26		1
28		1
28		1
28			1
30			1
30			1
40			1
34			1
12	1
11	1
6	1
12	1
8	1
9	1
10	1
20		1
14		1
18		1
18		1
18		1
16		1
30		1
16			1
23			1
18			1
20			1
24			1
18			1
20			1

## Sheet: Figure 1F
	Cas9 Ctrl	Clone 6D	Clone 9G
Cage1-Cas9 993	130.55
Cage1-Cas9 000	69.85
Cage2-Cas9 996	36.31
Cage2-Cas9 947	13.55
Cage1-Cas9 995	5.06
Cage2-Cas9 998	-1.57
Cage2-Cas9 942	-11.71
Cage3-6D 987		-15.49
Cage4-6D 988		-30.27
Cage4-6D 946		-31.66
Cage4-6D 986		-32.31
Cage4-6D 948		-39.04
Cage4-6D 999		-39.46
Cage3-6D 997		-50.7
Cage6-9G 991			-18.59
Cage5-9G 989			-21.2
Cage6-9G 945			-24.63
Cage5-9G 994			-36.16
Cage6-9G 992			-43.79
Cage6-9G 943			-51
Cage5-9G 944			-55.44

## Sheet: Figure 1G
	Cas9 Ctrl	Clone 6D	Clone 9G
Cage1-993	34.16
Cage1-000	1.84
Cage2-947	-1.44
Cage2-996	-26.25
Cage2-942	-30.47
Cage2-998	-36.67
Cage1-995	-59.46
Cage4-986		-64.53
Cage4-946		-71.43
Cage4-948		-71.65
Cage3-997		-81.88
Cage4-999		-83.03
Cage3-987		-85.25
Cage4-988		-86.35
Cage6-945			-63.3
Cage6-992			-77.88
Cage6-991			-79.79
Cage5-989			-80.74
Cage5-994			-83.49
Cage5-944			-84.39
Cage6-943			-90.25

## Sheet: Figure 1H
	Days before progression	Cas9 Ctrl	Clone 6D	Clone 9G
Cage1-Cas9 993 (No tag)	15	1
Cage1-Cas9 995	10	1
Cage1-Cas9 000	8	1
Cage2-Cas9 942*	N/A	*unrelated death
Cage2-Cas9 947	18	1
Cage2-Cas9 996	16	1
Cage2-Cas9 998	19	1
Cage3-6D 987	33		1
Cage3-6D 997	22		1
Cage4-6D 946	43		1
Cage4-6D 948	50		1
Cage4-6D 986	36		1
Cage4-6D 988	33		1
Cage4-6D 999 (No Tag)	37		1
Cage5-9G 944	31			1
Cage5-9G 989	32			1
Cage5-9G 994	45			1
Cage6-9G 943	56			1
Cage6-9G 945	36			1
Cage6-9G 991	44			1
Cage6-9G 992	42			1

## Sheet: Figure 2B
	Cas9-Ctrl	6D	9G
PC	36.4337	47.3905	52.6435
PE	13.8083	23.772	19.5353
PG	0.546757	0.169027	0.440817
PI	4.33656	3.92691	4.69734
PS	4.96595	1.59799	4.44613
PC-O	16.2178	2.68739	3.62287
PC-P	7.46722	2.58947	2.82058
PE-O	1.84545	0.347589	0.611562
PE-P	2.26666	0.465396	0.474228
LPC	0.428987	0.841257	1.0052
LPE	0.0624246	0.0995051	0.0971218
DCER	0.0546007	0.0363391	0.0104405
CER	0.315922	0.41647	0.837787
HexCer	0.220676	0.279602	0.246442
LacCer	0.0279655	0.0134121	0.0197405
SM	0.893974	0.856998	0.906237
DG	3.84198	5.08433	3.55077
TG	1.03597	2.10911	0.914434
CE	5.22903	7.31671	3.11951

## Sheet: Figure 2C
	Clone 6D v.s. Cas9-Ctrl		Clone 9G v.s. Cas9-Ctrl
Lipid	Log2 [6D/Cas9-Ctrl]	-Log10(p-value)	Log2 [9G/Cas9-Ctrl]	-Log10(p-value)
SM FA(14:0)	0.642985	2.35576	0.465881	0.99767
SM FA(14:1)	0.449982	3.06198	0.93558	2.39686
SM FA(16:0)	0.226775	2.28316	0.100383	1.04868
SM FA(16:1)	0.481751	1.95624	0.355209	1.34643
SM FA(16:2)	0.186719	1.44248	0.318177	1.55007
SM FA(18:0)	0.0710611	0.17674	-0.428433	0.774458
SM FA(18:1)	0.183314	0.60375	-0.16679	0.389469
SM FA(18:2)	0.898757	2.7967	0.714791	1.3649
SM FA(18:3)	0.12759	1.64824	0.180236	1.17189
SM FA(20:0)	0.338491	0.767001	0.123738	0.239672
SM FA(20:1)	0.764249	1.95621	0.825389	2.32514
SM FA(20:2)	1.22498	2.27124	1.29278	2.87582
SM FA(20:3)	0.749919	1.76158	0.585098	1.30133
SM FA(20:4)	1.34037	2.24741	1.33759	2.19328
SM FA(20:5)	-2.72537	4.45593	-2.39253	3.8729
SM FA(22:0)	-0.495531	2.01669	-0.539433	1.34864
SM FA(22:1)	-0.25186	0.902375	-0.0181248	0.031068
SM FA(22:2)	-0.0568343	0.158291	0.685099	1.34874
SM FA(22:3)	-0.158927	0.578528	0.971951	1.97935
SM FA(22:4)	-0.32108	0.835174	0.78787	1.76899
SM FA(22:5)	-6.19157	0.663002	-9.96578	0.673578
SM FA(22:6)	-1.38879	0.627471	-0.367567	0.190532
CE FA(14:0)	1.37978	0.813931	0.273784	0.254153
CE FA(14:1)	-9.96578	2.84285	-9.96578	2.84285
CE FA(16:0)	1.87938	1.26956	0.580142	0.370724
CE FA(16:1)	-1.36111	0.939688	-9.96578	3.08778
CE FA(16:2)	-0.833858	0.811524	-4.56894	2.17809
CE FA(18:0)	1.17457	0.528186	-1.91717	1.39707
CE FA(18:1)	1.57415	0.860398	-1.12238	0.327459
CE FA(18:2)	2.71853	1.11093	0	0.427243
CE FA(18:3)	0	0	0	0
CE FA(20:0)	0	0.427243	0	0
CE FA(20:1)	1.91787	0.400867	-1.2876	0.211904
CE FA(20:2)	0	0	0	0
CE FA(20:3)	0.723754	0.276223	-0.145458	0.0655293
CE FA(20:4)	0.0201625	0.00556934	0.208755	0.143483
CE FA(20:5)	0	0	0	0
CE FA(22:0)	0	0.427243	0	0.427243
CE FA(22:1)	0	0	0	0
CE FA(22:2)	1.91032	0.88023	0.368426	0.506847
CE FA(22:3)	2.2307	1.04549	0.714417	0.208037
CE FA(22:4)	3.20308	0.814945	1.91051	0.498633
CE FA(22:5)	1.3201	1.24803	1.02633	0.876034
CE FA(22:6)	0.839231	0.321599	1.1369	2.74934
CER FA(14:0)	0.339959	0.275097	1.08025	0.791978
CER FA(14:1)	0.549606	0.414207	0.351128	0.264709
CER FA(16:0)	1.93023	2.13787	1.99496	1.60765
CER FA(16:1)	0.213376	0.16734	0.988095	0.638572
CER FA(16:2)	-0.625997	0.452973	1.21928	1.10799
CER FA(18:0)	0.314659	0.230612	0.525771	0.441307
CER FA(18:1)	0.483633	0.69017	0.481037	0.501911
CER FA(18:2)	-0.0617213	0.0414256	1.67913	1.36957
CER FA(18:3)	1.8303	1.3558	2.27791	1.66128
CER FA(20:0)	-0.221711	0.110916	1.66925	0.72562
CER FA(20:1)	0	0	0	0
CER FA(20:2)	0.0354047	0.0184768	1.80729	1.48966
CER FA(20:3)	0	0.427243	0	0.706485
CER FA(20:4)	0.864712	0.505894	1.01091	0.877535
CER FA(20:5)	1.14784	1.05411	1.97448	1.53684
CER FA(22:0)	-0.515004	1.00672	1.56259	1.86417
CER FA(22:1)	0.278352	0.457493	1.83988	1.01885
CER FA(22:2)	0.367998	0.27383	2.05347	1.62958
CER FA(22:3)	0.0771803	0.0632737	1.65966	1.18926
CER FA(22:4)	0.222241	0.131975	1.10072	0.580548
CER FA(22:5)	0.381978	0.300422	1.40828	1.0738
CER FA(22:6)	0.568639	0.587857	2.74844	1.02062
DCER FA(14:0)	-1.05798	1.50454	-1.10025	1.52175
DCER FA(14:1)	0	0.88246	-0.710176	0.252846
DCER FA(16:0)	-1.68784	1.20069	-2.76708	1.49854
DCER FA(16:1)	0.325291	0.815539	-1.00722	2.07707
DCER FA(16:2)	0.176443	0.204332	-0.540422	0.670747
DCER FA(18:0)	-0.843322	1.32975	-1.96377	3.43415
DCER FA(18:1)	-0.073731	0.0719689	-0.732477	1.04439
DCER FA(18:2)	1.62116	2.75276	-0.503294	0.65138
DCER FA(18:3)	0	0.903465	0	0
DCER FA(20:0)	-0.440591	0.6363	-0.752692	1.97811
DCER FA(20:1)	-0.822596	0.225015	0	0.934973
DCER FA(20:2)	1.54447	1.70366	-0.836745	1.96509
DCER FA(20:3)	0	0.427243	0	0.427243
DCER FA(20:4)	-0.208418	0.17176	-3.97908	1.721
DCER FA(20:5)	0.0996816	0.162969	-0.951005	1.20092
DCER FA(22:0)	-2.35861	1.16328	-3.24599	1.28701
DCER FA(22:1)	-1.07594	0.890185	-1.93916	1.47441
DCER FA(22:2)	0.381154	0.660421	-2.45729	2.29124
DCER FA(22:3)	-0.543085	0.655667	-2.35679	1.8051
DCER FA(22:4)	-0.133238	0.127081	-3.00146	1.60274
DCER FA(22:5)	-0.409117	0.636198	-2.18422	2.35232
DCER FA(22:6)	1.25711	0.659215	1.30111	1.24618
HexCer FA(14:0)	0.306475	0.307917	0.47352	0.530362
HexCer FA(14:1)	-0.068771	0.0483731	0.231007	0.202618
HexCer FA(16:0)	0.722329	0.952301	-0.11767	0.220236
HexCer FA(16:1)	0.619073	0.86642	0.133252	0.133113
HexCer FA(16:2)	-0.239974	0.246285	0.101669	0.1346
HexCer FA(18:0)	0.906579	0.928696	-0.109536	0.104461
HexCer FA(18:1)	0.531779	0.798988	0.229596	0.319583
HexCer FA(18:2)	1.42942	1.27762	1.54749	2.01642
HexCer FA(18:3)	0.734748	1.06971	0.640532	0.542921
HexCer FA(20:0)	1.75083	1.60764	0.833336	0.949411
HexCer FA(20:1)	1.21655	1.45686	1.21807	1.77229
HexCer FA(20:2)	1.29264	0.987504	1.41498	1.65732
HexCer FA(20:3)	0.155105	0.381745	-0.0239811	0.0236074
HexCer FA(20:4)	1.02282	1.00443	0.774876	0.644803
HexCer FA(20:5)	0.913979	0.468078	0.775382	0.436856
HexCer FA(22:0)	0.00926863	0.00722564	-0.328262	0.337866
HexCer FA(22:1)	0.523988	0.414606	0.419431	0.644625
HexCer FA(22:2)	0.561923	0.519257	0.646721	1.11642
HexCer FA(22:3)	0.149381	0.0935717	0.769115	0.748888
HexCer FA(22:4)	0.616785	0.612706	0.607929	0.53214
HexCer FA(22:5)	0.155975	0.155205	0.608393	0.905892
HexCer FA(22:6)	-0.861813	1.49628	-0.408084	0.731579
LacCer FA(14:0)	-1.35622	1.83141	0.204775	0.209416
LacCer FA(14:1)	0.215473	0.479788	0.158312	0.147993
LacCer FA(16:0)	-0.842815	1.24992	-0.495948	0.686363
LacCer FA(16:1)	-0.354636	0.333815	-2.0744	1.77994
LacCer FA(16:2)	-0.927681	1.87031	0.0268637	0.0354627
LacCer FA(18:0)	-0.681925	0.964758	-0.673562	0.975707
LacCer FA(18:1)	-1.24121	2.37233	-2.89817	3.45346
LacCer FA(18:2)	0.58421	0.110368	0.406093	0.188797
LacCer FA(18:3)	-1.28914	0.904468	-0.189134	0.064901
LacCer FA(20:0)	-0.309635	0.474192	-0.709852	1.15293
LacCer FA(20:1)	-0.397152	0.221304	0.126402	0.0500882
LacCer FA(20:2)	-0.77546	1.09545	-0.797536	1.30413
LacCer FA(20:3)	0.608669	0.235766	0.91311	0.408403
LacCer FA(20:4)	-1.08512	0.993081	-0.754859	1.11359
LacCer FA(20:5)	-1.24567	0.790646	-0.684304	0.690108
LacCer FA(22:0)	-1.64197	1.97449	-1.06982	1.70371
LacCer FA(22:1)	-0.955852	0.740022	-0.350799	0.36266
LacCer FA(22:2)	-1.80462	3.11691	-0.514805	1.4422
LacCer FA(22:3)	-2.27895	1.84891	-0.225715	0.26817
LacCer FA(22:4)	-1.31683	0.867417	-0.711854	0.751299
LacCer FA(22:5)	-1.4161	0.487118	-1.69643	0.545527
LacCer FA(22:6)	0.610716	0.270406	0.843355	0.502809
TG FA(16:0)	1.37712	2.6702	0.119135	0.177897
TG FA(16:1)	1.68632	2.49201	-0.0997133	0.177489
TG FA(18:0)	1.03274	1.79239	-0.736829	1.00676
TG FA(18:1)	1.07112	1.68729	-0.671281	1.34505
TG FA(18:2)	1.44466	1.61903	-0.0345503	0.0807896
TG FA(18:3)	0.358639	0.781055	-0.0441769	0.110727
TG FA(20:2)	1.9475	1.6439	0.231199	0.421105
TG FA(20:3)	1.45899	1.68123	0.226559	0.640679
TG FA(20:4)	0.675847	0.98624	0.529226	0.913601
TG FA(20:5)	0.371955	0.369363	-0.0156289	0.014737
TG FA(22:2)	1.54198	1.70586	0.267661	0.596617
TG FA(22:4)	0.997189	1.31598	1.0921	1.24593
TG FA(22:5)	1.1845	1.52603	0.782626	1.64674
TG FA(22:6)	1.08925	1.46874	1.01247	1.78357
DG FA(14:0)	0.556828	0.912719	-0.744877	0.635006
DG FA(14:1)	-0.342579	0.397203	-0.217781	0.250302
DG FA(16:0)	1.04899	2.64474	0.432967	1.80239
DG FA(16:1)	-0.174345	0.132864	-1.10064	1.75731
DG FA(16:2)	-3.747	1.63622	-4.75223	1.73738
DG FA(18:0)	0.909541	1.06357	-0.0525825	0.0462664
DG FA(18:1)	1.04679	1.55213	0.0879455	0.0716687
DG FA(18:2)	0.862963	0.968272	0.694669	1.7584
DG FA(18:3)	1.09398	0.887154	-0.224991	0.104258
DG FA(20:0)	0.816491	0.8664	0.44731	0.714634
DG FA(20:1)	1.01296	1.53672	0.433715	0.503991
DG FA(20:2)	1.02654	1.38153	0.361177	0.310792
DG FA(20:3)	0.920839	1.9393	-0.534162	1.29976
DG FA(20:4)	0.464273	0.817611	0.571498	1.22334
DG FA(20:5)	0.62431	0.409525	0.180839	0.0976647
DG FA(22:0)	0.163574	0.129507	-0.160491	0.150529
DG FA(22:1)	0.284373	0.274343	-0.368825	0.296735
DG FA(22:2)	1.14063	0.973777	0.216769	0.733634
DG FA(22:4)	0.183393	0.197935	-0.239581	0.230567
DG FA(22:5)	0.484094	0.52175	0.38991	0.36086
DG FA(22:6)	-0.506071	0.598236	-0.464782	0.636516
PC FA(14:0)	0.479172	1.6993	0.708814	1.81724
PC FA(14:1)	0.940454	1.90637	1.22401	1.79011
PC FA(16:0)	0.709905	1.98674	0.610416	1.5575
PC FA(16:1)	0.710063	2.58037	0.329595	0.798092
PC FA(16:2)	-0.0451419	0.0417994	0.874548	1.3468
PC FA(18:0)	0.432439	1.30417	0.693349	1.71819
PC FA(18:1)	0.461513	2.3831	0.14668	0.390369
PC FA(18:2)	0.428629	1.83747	0.824826	1.90098
PC FA(18:3)	1.18999	3.98297	0.794725	1.78821
PC FA(20:0)	0.298959	1.18508	1.1089	2.62088
PC FA(20:1)	0.887418	3.16115	0.913936	2.70312
PC FA(20:2)	1.21405	3.77211	1.05051	2.2081
PC FA(20:3)	0.793379	2.58687	0.342756	0.759895
PC FA(20:4)	0.0753274	0.193023	1.19523	2.35232
PC FA(20:5)	0.424886	1.39189	0.98033	2.35242
PC FA(22:0)	1.55112	3.01189	1.46149	3.05552
PC FA(22:1)	1.05795	3.74232	1.15067	2.16992
PC FA(22:2)	1.34335	3.66154	1.26612	2.28133
PC FA(22:3)	0.494705	1.33761	0.384646	0.794011
PC FA(22:4)	0.380525	1.36655	1.84714	2.73565
PC FA(22:5)	0.145622	0.335557	1.18865	2.238
PC FA(22:6)	0.0391947	0.0950141	1.08477	1.65626
LPC FA(14:0)	0.467413	0.425213	0.695062	0.962064
LPC FA(14:1)	0.53191	0.981807	0.460637	0.482146
LPC FA(16:0)	1.1593	1.20496	1.26173	2.48892
LPC FA(16:1)	1.08286	1.06293	0.910652	1.25724
LPC FA(16:2)	-1.39244	0.922472	-1.13324	0.753036
LPC FA(18:0)	0.842852	0.6964	0.57498	0.610088
LPC FA(18:1)	1.61644	0.654979	1.51304	0.942859
LPC FA(18:2)	1.80556	0.531089	2.43137	0.694088
LPC FA(18:3)	1.91271	0.576255	1.48917	1.16206
LPC FA(20:0)	1.20273	0.364679	0.758989	0.251301
LPC FA(20:1)	1.43566	0.800341	2.07083	0.788917
LPC FA(20:2)	2.61101	0.637648	2.21382	0.92134
LPC FA(20:3)	1.55734	0.462778	1.60402	0.577904
LPC FA(20:4)	-0.0684135	0.0234295	1.55487	0.469151
LPC FA(20:5)	0.747691	0.226548	1.59316	0.48658
LPC FA(22:0)	1.04635	0.435191	0.177584	0.114475
LPC FA(22:1)	1.6645	0.53342	1.81315	0.648096
LPC FA(22:2)	2.19089	0.561424	2.00437	0.597943
LPC FA(22:3)	0.819	0.266523	0.833162	0.288665
LPC FA(22:4)	0.435248	0.130868	2.37058	0.643232
LPC FA(22:5)	0.359989	0.108524	1.74784	0.556385
LPC FA(22:6)	-0.217286	0.0832813	1.48579	0.460662
PC-O FA(16:0)	-2.8212	1.74153	-2.28809	1.62882
PC-O FA(16:1)	-2.62355	3.767	-2.9997	3.90658
PC-O FA(18:0)	-0.0398498	0.132541	0.388467	0.602312
PC-O FA(18:1)	-1.82649	4.20066	-1.76516	4.03621
PC-O FA(18:2)	-2.50131	2.85109	-1.64712	2.52476
PC-O FA(18:3)	-1.78601	3.40782	-1.77862	3.28904
PC-O FA(20:0)	-1.92478	3.28483	-1.07666	2.53685
PC-O FA(20:1)	-3.65564	3.52288	-3.67775	3.52143
PC-O FA(20:2)	-2.78985	4.63827	-3.39719	4.69897
PC-O FA(20:3)	-2.59473	4.61979	-3.46627	4.74473
PC-O FA(20:4)	-3.34397	3.38722	-2.4781	3.20482
PC-O FA(20:5)	-2.42697	2.88773	-1.84519	2.54106
PC-O FA(22:0)	-1.7503	1.20585	-0.708778	0.605487
PC-O FA(22:1)	-3.89058	2.68319	-4.34363	2.71557
PC-O FA(22:2)	-3.66951	2.94692	-4.20892	2.98885
PC-O FA(22:4)	-3.59933	5	-2.41428	5
PC-O FA(22:5)	-3.87851	2.98801	-2.86785	2.85294
PC-O FA(22:6)	-2.89967	4.21467	-2.16955	3.87943
PC-P FA(16:0)	-0.612992	3.34679	-0.642109	2.65699
PC-P FA(16:1)	-0.550295	1.98485	-1.22069	3.03105
PC-P FA(18:0)	-0.801811	0.989522	-0.663261	0.863498
PC-P FA(18:1)	-1.26988	3.44855	-1.39272	3.3279
PC-P FA(18:2)	-1.49638	3.45717	-0.928247	2.85356
PC-P FA(18:3)	-1.14003	2.4217	-1.71673	3.68613
PC-P FA(20:0)	-2.43282	3.44612	-1.15716	1.61363
PC-P FA(20:1)	-2.24194	2.98088	-2.39361	3.04048
PC-P FA(20:2)	-1.19618	2.02553	-2.49308	2.67861
PC-P FA(20:3)	-1.20719	2.86265	-3.02982	4.11919
PC-P FA(20:4)	-1.99829	4.07572	-1.43779	3.67162
PC-P FA(20:5)	-1.81728	4.58503	-2.22686	4.76955
PC-P FA(22:0)	-0.951391	0.756987	-1.7039	0.963966
PC-P FA(22:1)	-1.91353	3.38405	-2.88759	4.79588
PC-P FA(22:2)	-1.94971	3.02319	-2.98534	3.42481
PC-P FA(22:4)	-2.23742	2.81051	-1.44015	2.43569
PC-P FA(22:6)	-1.69503	3.05453	-1.29257	3.266
PE FA(14:0)	0.491486	0.779249	0.496306	1.16926
PE FA(14:1)	1.21785	2.21581	0.126826	0.182819
PE FA(16:0)	0.842744	1.30159	0.497229	0.871413
PE FA(16:1)	1.55557	2.30759	0.554537	0.999176
PE FA(18:0)	0.707922	1.44358	0.388152	0.806856
PE FA(18:1)	1.29905	2.58054	0.450437	1.30636
PE FA(18:2)	1.062	1.88376	1.15618	1.8573
PE FA(18:3)	1.30113	2.16526	0.673105	2.19044
PE FA(20:0)	0.274054	0.474581	-0.674385	1.30569
PE FA(20:1)	0.540862	0.846597	0.0895245	0.155106
PE FA(20:2)	1.31867	2.55941	0.402299	0.999605
PE FA(20:3)	1.38964	2.44636	0.046113	0.162666
PE FA(20:4)	0.366443	0.978273	0.929445	1.57352
PE FA(20:5)	0.878123	1.43995	0.528319	2.48559
PE FA(22:0)	0.311408	1.01071	-0.254593	0.609148
PE FA(22:1)	1.15759	2.14813	0.41556	0.746463
PE FA(22:2)	1.02874	2.24611	0.367796	0.654015
PE FA(22:4)	1.09233	2.11515	1.47875	1.72271
PE FA(22:5)	0.863297	1.54198	2.00815	2.1156
PE FA(22:6)	1.12051	1.71173	1.35683	2.53417
LPE FA(14:0)	0.411874	0.321747	0.900253	1.70704
LPE FA(14:1)	-0.169764	0.142532	-0.417268	0.434522
LPE FA(16:0)	1.60866	1.30852	1.2804	1.92871
LPE FA(16:1)	0.691657	0.899547	0.138627	0.359978
LPE FA(16:2)	0.064446	0.0553274	-0.111164	0.0931475
LPE FA(18:0)	1.54697	2.17295	1.44668	1.48401
LPE FA(18:1)	1.59644	2.02947	1.20638	1.60074
LPE FA(18:2)	0.870377	0.850341	0.970206	1.06981
LPE FA(18:3)	1.34935	1.44287	0.0233303	0.0119827
LPE FA(20:0)	0.950673	0.856554	0.825936	0.949663
LPE FA(20:1)	-0.284517	0.318721	-0.766639	1.2518
LPE FA(20:2)	0.0785089	0.0593182	-1.47549	2.07335
LPE FA(20:3)	0.462606	0.532998	-1.3486	1.51097
LPE FA(20:4)	-0.485553	0.474425	-0.118412	0.15309
LPE FA(20:5)	-0.0263947	0.0222458	-0.865504	0.734519
LPE FA(22:0)	0.442785	0.362572	-0.102217	0.095902
LPE FA(22:1)	-0.378524	0.297797	-1.44118	1.06008
LPE FA(22:2)	-1.19454	1.15767	-3.01436	1.84741
LPE FA(22:3)	-1.62459	1.81793	-2.97409	2.2543
LPE FA(22:4)	-2.06267	1.90539	-1.11374	1.43182
LPE FA(22:5)	-1.69065	2.01323	-1.20479	1.925
LPE FA(22:6)	-1.18837	1.59144	-0.992942	1.59925
PE-O FA(16:0)	-3.89221	2.85981	-2.72182	2.68825
PE-O FA(16:1)	-2.73683	2.81816	-2.59758	2.79888
PE-O FA(18:0)	-1.23602	1.25461	-0.990012	1.07974
PE-O FA(18:1)	-1.52892	3.11577	-1.31425	3.13549
PE-O FA(18:2)	-1.60651	2.1396	-0.282348	0.415075
PE-O FA(18:3)	-1.2547	3.03058	-1.56188	3.68403
PE-O FA(20:0)	-2.36545	3.88941	-1.77033	2.83416
PE-O FA(20:1)	-4.64708	2.11379	-4.89972	2.12563
PE-O FA(20:2)	-2.80716	2.74256	-4.01359	2.91116
PE-O FA(20:3)	-2.08574	2.75178	-2.87094	2.98213
PE-O FA(20:4)	-2.26758	2.47263	-0.803447	1.34347
PE-O FA(20:5)	-1.96973	3.00393	-1.70187	3.29158
PE-O FA(22:0)	-2.07989	1.72665	-2.53978	1.95809
PE-O FA(22:1)	-3.82341	2.11976	-5.26495	2.19511
PE-O FA(22:2)	-3.64543	1.94344	-4.75153	2.01462
PE-O FA(22:4)	-3.03829	2.94233	-1.50597	2.13876
PE-O FA(22:5)	-3.83117	4.95861	-2.89495	4.69897
PE-O FA(22:6)	-2.57827	3.18709	-1.98329	2.88639
PE-P FA(16:0)	-2.19019	1.49159	-1.59952	1.25272
PE-P FA(16:1)	-2.17481	1.90696	-3.298	2.13531
PE-P FA(18:0)	0.419506	0.712183	0.502187	0.886478
PE-P FA(18:1)	-1.16486	2.11059	-1.39688	2.24253
PE-P FA(18:2)	-1.31808	1.52379	-1.01243	1.2424
PE-P FA(18:3)	-0.39787	0.733002	-2.54165	2.71851
PE-P FA(20:0)	-1.60047	1.95711	-1.85461	1.97082
PE-P FA(20:1)	-3.0013	2.61601	-4.00144	2.7333
PE-P FA(20:2)	-2.41881	2.76828	-4.13599	3.03152
PE-P FA(20:3)	-2.01527	2.2368	-4.05428	2.60678
PE-P FA(20:4)	-2.60117	2.5085	-2.35481	2.43427
PE-P FA(20:5)	-2.12959	3.04721	-3.39984	3.42136
PE-P FA(22:0)	-0.550919	0.420731	-0.243663	0.165717
PE-P FA(22:1)	-2.59759	1.89887	-4.34688	2.10857
PE-P FA(22:2)	-2.78338	2.09963	-5.02469	2.29585
PE-P FA(22:4)	-3.2375	2.76828	-2.52321	2.58336
PE-P FA(22:6)	-3.25688	4.76955	-2.72773	4.88606
PG FA(14:0)	-2.32609	2.41431	-0.168846	0.317369
PG FA(14:1)	-0.227504	0.936614	0.31276	2.03825
PG FA(16:0)	-2.70119	2.62819	-0.671355	1.33262
PG FA(16:1)	0.135953	0.671343	0.484323	2.79398
PG FA(18:0)	-0.27896	0.914899	-1.05213	2.73542
PG FA(18:1)	-0.967136	3.09583	0.151232	0.681521
PG FA(18:2)	-0.746903	2.73025	0.347759	1.94761
PG FA(18:3)	-0.322938	0.681236	-0.147493	0.236466
PG FA(20:0)	-1.24276	2.99055	-0.339887	0.73288
PG FA(20:1)	-0.63139	3.2636	-0.112037	1.84128
PG FA(20:2)	-0.176871	0.325654	-0.133411	0.308642
PG FA(20:3)	0.0240661	0.0796919	-0.41564	1.7435
PG FA(20:4)	0.0131266	0.0284662	0.986982	1.95171
PG FA(20:5)	-0.205891	0.809663	-0.179395	1.05607
PG FA(22:0)	-0.867887	2.48732	-0.0672287	0.322892
PG FA(22:1)	-0.706311	2.33273	-0.213208	0.681553
PG FA(22:2)	-0.200605	0.393284	0.0627243	0.110998
PG FA(22:4)	0.976933	2.0658	1.00373	0.955899
PG FA(22:6)	-0.232931	0.194099	0.422554	0.225157
PI FA(14:0)	0.298451	0.416527	1.24441	2.41657
PI FA(14:1)	-0.764261	1.79442	0.725611	1.39776
PI FA(16:0)	0.0158224	0.0191053	0.0561073	0.121657
PI FA(16:1)	0.229543	0.267582	0.19224	0.277651
PI FA(18:0)	-0.0365215	0.0937404	-0.0023533	0.0034695
PI FA(18:1)	-0.0608179	0.070222	-0.192039	0.308151
PI FA(18:2)	0.0629779	0.111546	-0.751031	1.94135
PI FA(18:3)	1.24951	2.05115	-0.896649	1.93603
PI FA(20:0)	0.266963	0.249692	0.34469	1.18424
PI FA(20:1)	0.529506	0.771274	0.5669	1.47362
PI FA(20:2)	0.237441	0.745505	-1.31113	4.17393
PI FA(20:3)	0.0794318	0.229803	-1.12874	2.84164
PI FA(20:4)	0.416788	0.853385	1.28578	1.48376
PI FA(20:5)	0.525343	1.0306	0.425339	0.598994
PI FA(22:0)	-0.204394	0.247016	-0.584707	1.03551
PI FA(22:1)	0.438814	0.860908	-0.0221083	0.0890913
PI FA(22:2)	0.202592	0.296551	-0.6468	0.936055
PI FA(22:4)	-0.909472	1.61229	1.05918	1.86293
PI FA(22:6)	-0.175781	0.234656	0.710595	1.49562
PS FA(14:0)	-3.03478	1.54981	-1.3075	1.35061
PS FA(14:1)	-1.44083	1.31762	-1.72421	1.96063
PS FA(16:0)	-0.703054	0.366697	0.334351	0.111658
PS FA(16:1)	0.105692	0.0726327	-0.170009	0.0930345
PS FA(18:0)	-0.95537	0.67269	-0.057231	0.0263356
PS FA(18:1)	-0.696365	0.673038	-0.24401	0.180106
PS FA(18:2)	-1.62189	0.459018	0.196463	0.0639253
PS FA(18:3)	-1.88482	2.17031	-1.13097	1.32881
PS FA(20:0)	-1.49488	0.568993	-1.77199	0.890415
PS FA(20:1)	-1.10464	0.732382	-0.929627	0.777692
PS FA(20:2)	-0.890166	0.46605	-0.863471	0.563775
PS FA(20:3)	-0.873638	0.476248	-0.350423	0.184057
PS FA(20:4)	-2.06282	0.511827	0.85511	0.324401
PS FA(20:5)	-2.12104	0.717459	-0.669723	0.302591
PS FA(22:0)	-1.23425	1.28074	-2.10487	2.33376
PS FA(22:1)	-1.19936	0.786753	-1.88306	1.27286
PS FA(22:2)	-1.35446	0.618464	-2.17919	1.08501
PS FA(22:4)	-1.57294	0.381859	1.11995	0.374977
PS FA(22:6)	-1.28857	0.47942	0.90429	0.358195

[truncated: 108 more sheets: Figure 2E, Figure 2F, Figure 2G, Figure 2H, Figure 2I, Figure 3A, Figure 3B, Figure 3C, Figure 3D, Figure 3E, Figure 3F, Figure 3G, Figure 3H, Figure 3I, Figure 4A, Figure 4B, Figure 4C, Figure 4D, Figure 4F, Figure 4G …]
